# Supplementary material for: Nuciferine Protects Cochlear Hair Cells from Ferroptosis through Inhibiting NCOA4-Mediated Ferritinophagy
Source: Antioxidants (Basel). 2024 Jun 12;13(6):714. doi: 10.3390/antiox13060714 (PMC11201048; doi:10.3390/antiox13060714)
Supplement: Supplementary file 1 [file antioxidants-13-00714-s001.zip]

Archive with 1 entries (1 files):
- antioxidants-2993696-supplementary.pdf
